# Supplementary material for: Cost-Effectiveness of Risk-Reducing Surgery for Breast and Ovarian Cancer Prevention: A Systematic Review
Source: Cancers (Basel). 2022 Dec 12;14(24):6117. doi: 10.3390/cancers14246117 (PMC9776851; doi:10.3390/cancers14246117)
Supplement: Supplementary file 1 [file cancers-14-06117-s001.zip]

Archive with 3 entries (3 files):
- Copy of Supplementary File S3-v1.xlsx
- Supplementary File S1-v1.pdf
- Supplementary File S2-v1.pdf
